# Supplementary material for: Understanding reasons for suboptimal tuberculosis screening in a low-resource setting: A mixed-methods study in the Kingdom of Lesotho
Source: PLOS Glob Public Health. 2022 Mar 16;2(3):e0000249. doi: 10.1371/journal.pgph.0000249 (PMC10021370; doi:10.1371/journal.pgph.0000249)
Supplement: S1 Table — Supporting quotes for themes identified in qualitative analysis. (XLSX) [file pgph.0000249.s002.xlsx]

## Sheet: Supplementary quotations
Thematic category	Sub-theme	Quote	Speaker
1: Overall staff shortage in health facilities	A.Workforce not tailored to health facility needs.	"If there is ANC [antenatal clinic] care day… you may find that it’s not easy for you to supervise or mentor that nurse on your program [TB program] because he/she is dealing with another patient. You understand that in this case the nurse is working at ANC and also dealing with TB patients;, the supervisor is not able to talk to her about the TB program while she is still busy helping patients a…	Health worker, ID#1
		"This [allocation of human resources] was done by the Ministry of Health. I don’t know what they were basing themselves on when they came up with it. Different clinics have different catchment areas. For example, Khubetsoana, Ha Koali, and Mahlatsa have different catchment areas, but the staffing is the same; it is like they decided that all clinics will have the same number of nurses without con…	Health worker, ID#2
		“Because of the population we are serving, we are still understaffed. For example, the TB department is at the back in this facility; those who are already on treatment – we do not book them on daily basis, and we only book them on Tuesday and Wednesday. This is because we are short of nurses and we cannot afford to have a nurse who works only with TB patients. This is one of the restrictions we …	Nurse, FGD, Khubetsoana Health Center
		They [Patients] only get screened at these points and sometimes there are no screeners at these points, so these are some of the issues that cause low detection.”	Health worker, ID#5
		Because of the large population that we serve, our screeners are not professional screeners. Some of the TB screeners are employees of NGOs that support us like LENEPHWA, so when they take their staff, we fall understaffed.”	Nurse, FGD, Berea Hospital
		“I cannot really say or know about people’s work and roles that much. But you will find that there are lack of doctors. There is shortage of doctors. Yes, the number of doctors should be increased. That is how we can overcome that challenge”	Health worker, ID#10
		"I feel like each program has to have a health care worker that focuses on working on it. So, they don’t have to work on multiple programs at the same time, but still bearing in mind that they will have to go on leave, whether sick leave or any other leave. They are working at night and have to be off the following day… and in the clinics those things are not happening. You are on call, you deliv…	Health worker, ID#2
		There is only one or two person who works at the facility on a day. And they have a lot on their plate, you may find out that the clinicians do not dig deep enough to get all the signs and symptom because of a lot of activities they have during the day.	Health worker, ID#4
		"Honestly speaking human resource is a huge challenge. We are never enough especially at the clinics, never. We have only 5 nurses at the clinics. They are expected to provide all the services with all programs, such as HTS, ART, TB, maternal services, general OPD services and all other programs that are being added. They work 24 hours because the clinics are supposed to open for 24 hours. So, th…	Health worker, ID#2
		“There is a shortage of staff, and there are many programs that run in the facilities”	Health worker, ID#13
	C. Lack of ownership over screening activities	“We have a challenge with the TB screening – that is why we are not getting most of the patients with TB. Because we do not have trained TB screeners, people who are doing the screening are just the facilities’ employees. Moreover, they take turns in the screening of TB; if this week is lay counselor, the other week will be the VHWC [village health worker coordinator]. It is just nobody’s departm…	Health worker, ID#14
		“I do it because I find it necessary to do so and because of the staff shortages. It is not in my job description, but because the VHW [village health worker] was already doing that, I had to continue screening patients.”	Health worker, ID#6
		"There is no specific person assigned for TB screening. Anybody on duty, that is the one screening for TB, hence why it is sometimes not properly done. Few people are…screened at MCH, only from implementing partners."	Nurse, FGD, Berea Hospital
		The VHWc are sometimes screening TB, when it is their turn, they go and do the screening. This week will be so, and so the other week will be somebody else”	Health worker, ID#14
		“What I have seen is that nobody owns the screening, and they do not like it"	Health worker, ID#14
2. Lack of adequate training for screeners		“I think the gap is visible when the TB screeners are not clear on what to do or how to screen TB in the facilities - especially the lay counselors. If somebody has not been trained or lacks a refresher, the results of the screening by the screener will usually be bad because he/she may miss some patients who have TB and say that they are not presumptive TB patients. So that will impact badly on …	Health worker, ID#1
		“We miss most of the patients. Most of the TB patients are missed during the screening, and they go home with TB, which was not detected during the screening because of the way they ask questions. Patients respond, and [screeners] miss them, and they go home without being known that they have presumptive TB. Furthermore, they go home and the disease spreads to the families and communities. Later …	Health worker, ID#14
		“I think the ministry always mentions the issues of not having funds. Otherwise, every facility could choose people who could be trained for TB screening. But it is the challenge of unavailable funds for the training.”	Health worker, ID#14
		"In the facilities you may find out that the challenge lies TB screener, he/she is a lay person, a lay counsellor and can not screen well enough to detect TB in a certain patient."	Health worker, ID#2
		We really have not had training in a long time and we know that we have to do refresher courses when it comes to health-related issues.”	Health worker, ID#3
		We need people who are trained as TB screeners and stationed there for screening particularly.”	Health worker, ID#12
		“The people who screen for TB in Berea hospital have never received specific training on how to screen TB. They have just been given the screening tools to screen patients for TB.”	Nurse, FGD, Berea Hospital
		“The weakness may be the staff members [TB screeners] not asking the patients the screening questions in a standardized way; they ask them differently on different days."	Health worker, ID#1
		“We are actually trained by the national TB and Leprosy program, and we do the step-down trainings if we have been trained. But you may find that there are some hindering issues like hiccups with the funds when we have to decentralize the trainings.”	Health worker, ID#1
		"The TB screeners should get training and deploy at different entry points. Lack of adequate training is a challenge for tuberculosis program in Berea district."	Nurse, FGD, Berea Hospital
		“They[screeners] do not instruct patients well due to lack of training, and those people themselves[screeners] do not have enough information about TB. They suspect that patient might have TB, get the bottle, and ask them to bring the sample to the facilities, and sometimes the instructions are not evident to the patients when to give the sample. For instance, one patient spits to the bottle many…	Health worker, ID#14
		“I think the focus should be on making sure our TB screeners or everyone in the facility is well capacitated and how to educate our patients who are coming with presumptive signs"	Health worker, ID#11
		“We got it [training] once or maybe two times, but usually what happens is that we have meetings as VHWs [village health workers], and during those meetings we discuss different topics and this helps us remember what we had forgotten. And when we have a problem with certain topics, we ask the nurse to help us with them.”	Health worker, ID#8
		“Because of lack of training we are missing TB cases. This will result in the rapid transmission of tuberculosis infection and this can be exacerbated with lack of knowledge on how to prevent TB infections. Lack of training also affects in the documentation of the outcome of tuberculosis treatment, particularly on the outcome of ‘died’ [for] TB patients.”	Nurse, FGD, Berea Hospital
		“Like I said it is finances, human resources – these are the things we lack. So, if we could get support when it comes to these we can be very effective.”	Health worker, ID#2
		“Implementing partners should help for the training of TB screeners to improve the quality of TB screeners and there is a need for training of the nurses during changes of ward rotation so that they can be well orientated with tuberculosis.”	Nurse, FGD, Berea Hospital
		“We have a challenge with the TB screening that is why we are not getting most of the patients with TB. Because we do not have trained TB screeners, people who are doing the screening are just the facilities' employees.”	Health worker, ID#13
3. Structural barriers create delays that shape patients’ care priorities	A. Long travel and clinic wait times negatively impact how patients feel when visiting a health facility	“We always queue for a long time at the gate. It brings a lot of fatigue and dizziness.”	Patient, Berea Hospita, ID#7
		We have a great problem. A person is already very sick, like I have told you that sometimes I even struggled to have food, I have already left home having not taken enough food. When you get to the facility, you get here at 8:00 am only to get consultations at 12 [noon].	Patint, Khubetsoana Health Center, ID#9
		It takes many hours [to go to the facility] because the cars [did not] come straight here [facility], as they wait for passengers.	Health worker, ID#10
		“Most of the time, [it] is the distance that [hinders] the patient’s accessibility of the facility. Most of the facilities are not accessible because most of the people have to travel for some distance to reach the facility.”	Health worker, ID#15
		“Most of the patients walk long distances to go to the facilities and when they are very ill, particularly during the bad weather, cannot walk. Moreover, they cannot take a taxi because they do not have money.”	Health worker, ID#14
		"The patients decide to say “no” when asked if they have a cough and this is why we only discover that they have a cough or sweating at night when they get to the consultation room and yet they have said no to all the questions asked at the screening point so they could go straight to seeing the doctor and accessing other services.”	Health worker, ID#2
		We know the terrain of this country, a lot of times people from the rural areas spend a lot of time walking long distances to get to the health centres, and they are told to come back the following day for results, there is a likelihood that they won’t come back and that is how we lose them.”	Health worker, ID#2
	B.Health care workers recognize that long wait times compromise screening	“Another one is when they come here for services – just as you saw that long queue outside the gate, I think that happens in almost all clinics – there is always a long queue. People know that they are going to be screened for TB, and if they answer “yes” to one of the questions, that means you are going to take longer to get services because they make you give the sputum and wait for the results…	Health worker, ID#2
		“The patients complain that the counselors or TB screeners make them wait too long, therefore waste their time. For example, I often overheard the patients talking on the corridors complaining that the TB screeners waste their time; therefore, the patients would rather respond ‘no, no, no’ on each and every screening question asked.”	Nurse, FGD, Khubetsoana Health Center
		“Once a patient has any TB symptoms, he/she is ordered to send the sputum to the TB clinic, so this makes patients unwilling to give out all the answers when being screened.”	Nurse, FGD, Berea Hospital
		"The patients are reluctant to mention their symptoms because of fear of being taken to quarantine if they say they are coughing.”	Health worker, ID#16
		"I was always busy at work and when I thought about coming here for services, I remembered that I would have to be here for the whole day and because of this I would then choose to go to the pharmacy and get painkillers for the sharp pain I was having, and they would temporarily relieve the pain.”	Patint, Khubetsoana Health Center, ID#6
		“I think they should work on giving us our results fast, we shouldn’t have to wait for them for a long time. We don’t know if we will get them at the time, they said we would and we need to know the results so we can get our treatment on time.”	Patint, Khubetsoana Health Center, ID#11
		“I think is the reason why they hide their information and give out "no, no" response when being screened for TB is because of lack of privacy as the screening is done along the passages where there is lack of privacy"	Nurse, FGD, Khubetsoana Health Center
		Often time- we tell patients to be truthful when answering questions asked during their TB screening, sometimes they lie and say no when asked if they have been coughing. When they are being screened, they do all they can to avoid coughing but when they get to consulting room they start coughing and that usually means that the screener has the wrong information. This happens a lot, they lie durin…	Health worker, ID#4
